# Supplementary material for: Cutting Staff Radiation Exposure and Improving Freedom of Motion during CT Interventions: Comparison of a Novel Workflow Utilizing a Radiation Protection Cabin versus Two Conventional Workflows
Source: Diagnostics (Basel). 2021 Jun 16;11(6):1099. doi: 10.3390/diagnostics11061099 (PMC8235446; doi:10.3390/diagnostics11061099)
Supplement: Supplementary file 1 [file diagnostics-11-01099-s001.zip]

Archive with 1 entries (1 files):
- diagnostics-1245388-supplementary.mp4
